# Supplementary material for: A panel of genes methylated with high frequency in colorectal cancer
Source: BMC Cancer. 2014 Jan 31;14:54. doi: 10.1186/1471-2407-14-54 (PMC3924905; doi:10.1186/1471-2407-14-54)
Supplement: Additional file 2: Table S1 — Genes downregulated in colorectal neoplasia. Table S2. Reactivation of gene expression in cell lines using 5′ 2-deoxycytidine and/or trichostatin. Table S3. Amplicons and primer pairs for Roche 454 amplicon sequencing. Table S4. Primers, probes and amplification conditions for methylation specific PCRs. Table S5. Differentially methylated genes and regions as determined by bisulfite-tag. Table S6. Differentially methylated genes and regions as determined by SuBLiME. Table S7. Methylation levels across amplicons as determined by Roche 454 multiplexed amplicon sequencing. Table S8. Methylation frequency of candidate genes as determined by qMSP. Table S9. Ingenuity Pathway Analysis: cellular location and functional grouping of the gene products. Table S10A. Ingenuity Pathway Analysis: top biological functions. Table S10B. Ingenuity Pathway Analysis: top disease functions. Table S10C. Ingenuity Pathway Analysis: top gene networks (genes from list highlighted in red). Table S11. Combined top genes and regions from bisulfite-tag and SuBLiME analysis. [file 1471-2407-14-54-S2.xlsx]

## Sheet: S1
Table S1. Genes downregulated in colorectal neoplasia
Gene Symbol	Down-regulated Genes: neoplasia	Down-regulated Genes: adenoma
A2M	Yes	Yes
ABCA8	Yes
ABCG2	Yes
ABI3BP	Yes
ACAT1	Yes	Yes
ACOT13	Yes
ACTA2	Yes	Yes
ACTG2	Yes
ADAMDEC1	Yes
ADAMTS1	Yes
ADH1B	Yes
ADH1C	Yes
AG2	Yes
AGPAT9	Yes
AGR3	Yes
AHCYL2	Yes
AKAP12	Yes	Yes
AKAP2 /// PALM2-AKAP2	Yes
AKR1B10	Yes
AKR1B15	Yes
ALDH1A1	Yes
ANGPTL1	Yes
ANK2	Yes
ANK3	Yes
ANKRD25		Yes
ANPEP	Yes
ANTXR1	Yes	Yes
AOC2	Yes
AOC3	Yes
AP1S2	Yes	Yes
APOE	Yes	Yes
AQP1		Yes
AQP8	Yes
ARL14	Yes
ASPN	Yes	Yes
ATP2B4		Yes
ATP8B1	Yes
AXL	Yes	Yes
BCHE	Yes
BEST2	Yes
BUD31	Yes
C10orf56		Yes
C10orf99	Yes
C10orf99 /// UGGT1	Yes
C15orf48	Yes
C17orf91	Yes
c19orf55	Yes
C1orf115	Yes
C1QB	Yes	Yes
C1QC	Yes	Yes
C1S	Yes	Yes
C20orf118		Yes
C2orf40	Yes
C2orf88	Yes
C3		Yes
C3orf70	Yes
C4orf34	Yes
C6orf105	Yes
C7	Yes
C8orf4	Yes
C9orf19		Yes
CA1	Yes
CA12	Yes
CA2	Yes
CA4	Yes
CALD1	Yes	Yes
CALM1	Yes	Yes
CAV1	Yes
CCDC80	Yes	Yes
CCL11	Yes	Yes
CCL28	Yes
CCL8	Yes	Yes
CD14	Yes	Yes
CD163	Yes	Yes
CD177	Yes
CD36	Yes
CDHR5	Yes
CDHR5-2	Yes
CDKN2B	Yes
CEACAM1	Yes
CEACAM7	Yes
CES2	Yes	Yes
CFD	Yes
CFHR1		Yes
CFL2	Yes
CHGA	Yes
CHP2	Yes
CHRDL1	Yes
CHST15	Yes
CITED2	Yes
CITED2-2	Yes
CKB	Yes
CLCA1	Yes
CLCA4	Yes
CLDN23	Yes
CLDN8	Yes
CLEC3B-1	Yes
CLEC3B-2	Yes
CLIC5	Yes
CLU	Yes	Yes
CMBL	Yes
CNN1	Yes
CNTN3	Yes
COL12A1	Yes
COL14A1		Yes
COL15A1	Yes	Yes
COL1A2	Yes	Yes
COL3A1	Yes	Yes
COL4A2	Yes	Yes
COL6A1	Yes	Yes
COL6A2	Yes	Yes
COL6A3	Yes	Yes
COX7A1	Yes	Yes
CRISPLD2	Yes	Yes
CRYAB	Yes
CSRP1	Yes
CTGF	Yes	Yes
CXCL12	Yes
CYBRD1	Yes	Yes
CYR61	Yes	Yes
DCN		Yes
DCN-1	Yes
DCN-2	Yes
DDR2	Yes	Yes
DES	Yes
DES /// FAM48A	Yes
DHRS11-1	Yes
DHRS11-2	Yes
DHRS9	Yes
DMD	Yes
DNASE1L3	Yes
DPT	Yes
DSCR1		Yes
DUSP1	Yes	Yes
DUSP27	Yes
DUSP5	Yes	Yes
EDIL3	Yes
EDN3	Yes
EFEMP1	Yes	Yes
EGR1	Yes	Yes
ELOVL5	Yes	Yes
EMP1	Yes
EMP3		Yes
EMP3-1	Yes
EMP3-2	Yes
EPB41L3	Yes
ETHE1	Yes
EXOC3	Yes
F13A1	Yes	Yes
FABP1	Yes
FABP4	Yes
FAM107A	Yes
FAM129A	Yes
FAM20B	Yes
FAM46C	Yes
FAM55D	Yes
FBLN1	Yes	Yes
FBN1	Yes	Yes
FCGBP	Yes
FERMT2	Yes
FGFR2	Yes
FGL2	Yes
FHL1	Yes
FILIP1L		Yes
FKBP5	Yes	Yes
FLJ25006	Yes
FLNA	Yes	Yes
FN1	Yes	Yes
FNBP1	Yes
FOSB	Yes
FOXF1	Yes	Yes
FOXF2	Yes
FUCA1	Yes
FXYD6	Yes	Yes
GALNAC4S-6ST		Yes
GAS1		Yes
GCG	Yes
GCNT2	Yes
GCNT3	Yes
GJA1	Yes	Yes
GLIPR2	Yes
GLYR1 /// SEPT6	Yes
GNB4	Yes
GNG2	Yes	Yes
GPA33	Yes
GPM6B	Yes
GPNMB	Yes	Yes
GPX3	Yes
GREM1	Yes	Yes
GUCA2A	Yes
GUCA2B	Yes
GUCY1A3	Yes	Yes
HBA1 /// HBA2	Yes
HBB	Yes
HCLS1		Yes
HEPACAM2	Yes
HHLA2	Yes
HIGD1A	Yes
HLA-DPA1	Yes	Yes
HLA-DPB	Yes
HLA-DPB1		Yes
HLA-DQA1		Yes
HLA-DQA1 /// HLA-DQA2 /// LOC100294224 /// LOC100294317	Yes
HLA-DRA	Yes	Yes
HLA-DRB1		Yes
HLA-DRB1 /// HLA-DRB3 /// HLA-DRB4	Yes
HLA-DRB1 /// HLA-DRB4 /// HLA-DRB5	Yes
HMGCS2	Yes
HPGD	Yes
HSD11B2	Yes
HSD17B2	Yes
HSPA1A	Yes	Yes
HSPA1b	Yes
HSPA2	Yes
HSPB6	Yes
HSPB8	Yes
IDH3A	Yes	Yes
IGFBP5	Yes	Yes
IGH@ /// IGHA1 /// IGHA2 /// IGHG1 /// IGHG3 /// IGHM /// IGHV3-23 /// IGHV4-31 /// LOC100132941 /// LOC100289290 /// LOC100291056 /// LOC100293211 /// LOC100293324	Yes
IGH@ /// IGHA1 /// IGHA2 /// LOC100126583	Yes
IGHA1 /// IGHG1 /// IGHM /// IGHV3-23 /// IGHV4-31 /// LOC100132941 /// LOC100289290 /// LOC100291056 /// LOC100293211 /// LOC100293324	Yes
IGHG1 - 3	Yes
IGHM	Yes
IGJ	Yes
IGK@ /// IGKC /// IGKV1-5 /// LOC652694	Yes
IGK@ /// IGKC /// IGKV3-20 /// IGKV3D-11 /// IGKV3D-15 /// LOC100291682 /// LOC440871	Yes
IGK@ /// IGKC /// IGKV3-20 /// IGKV3D-11 /// IGKV3D-15 /// LOC440871	Yes
IGKC /// IGKV1-5 /// LOC100291464 /// LOC650405 /// LOC652493 /// LOC652694	Yes
IGKV4-1	Yes
IGL@	Yes	Yes
IGL@ /// IGLV2-18 /// IGLV2-23	Yes
IGL@ /// IGLV2-18 /// IGLV2-23 /// LOC100293440	Yes
IGL@ /// LOC96610	Yes
IGLJ3		Yes
IGLV1-44	Yes
IL1R2	Yes
IL6R	Yes
IL6ST	Yes	Yes
IQGAP2	Yes
ITLN1	Yes
ITM2A	Yes
ITM2C	Yes
KANK2	Yes
KCNMA1	Yes
KCNMB1	Yes
KCTD12	Yes
KLF4	Yes
KLHL5		Yes
KRT20	Yes
LGALS1	Yes	Yes
LGALS2	Yes
LIFR	Yes
LMOD1	Yes
LOC100130100 /// LOC100291464	Yes
LOC100291464	Yes
LOC100293440	Yes
LOC25845	Yes
LOC283666		Yes
LOC339562		Yes
LOC387763	Yes	Yes
LOC399959		Yes
LOC646627	Yes
LOC652128	Yes
LOC652493 /// LOC652694	Yes
LOC96610	Yes
LPAR1	Yes
LRIG1	Yes	Yes
LRRC19	Yes
LUM	Yes	Yes
LYVE1	Yes
MAB21L2	Yes
MAFB	Yes	Yes
MALL	Yes
MAMDC2	Yes
MAOA	Yes
MAP1B	Yes	Yes
MATN2	Yes
MEIS1	Yes	Yes
MEP1A	Yes
METTL7A	Yes
MFAP4	Yes	Yes
MFSD4	Yes
MGP	Yes	Yes
MIER3	Yes
MMP2	Yes	Yes
MMP28	Yes
MPEG1	Yes	Yes
MRC1	Yes	Yes
MRGPRF	Yes	Yes
MS4A12	Yes
MS4A14	Yes
MS4A4A	Yes	Yes
MS4A7	Yes	Yes
MSN	Yes	Yes
MSRB3	Yes
MT1A	Yes
MT1E	Yes
MT1E /// MT1H /// MT1M	Yes
MT1F	Yes
MT1G	Yes
MT1H	Yes
MT1M	Yes
MT1X	Yes
MT2A	Yes	Yes
MUC12	Yes
MUC2	Yes
MUC4	Yes
MUPCDH	Yes
MXD1	Yes	Yes
MYH11	Yes
MYL9	Yes
MYLK	Yes
NDE1	Yes
NEXN	Yes	Yes
NID1	Yes	Yes
NR3C1	Yes	Yes
NR3C2	Yes
NTN3	Yes
OGN	Yes
OLFML3		Yes
OSTbeta	Yes
P2RY1	Yes
P2RY14	Yes
PADI2	Yes
PAG1	Yes	Yes
PALLD		Yes
PALM2-AKAP2	Yes	Yes
PAPSS2	Yes
PBLD	Yes
PCDH7	Yes
PCK1	Yes
PDCD4	Yes
PDE9A	Yes
PDGFRA	Yes	Yes
PDK4	Yes
PDLIM3	Yes	Yes
PEG10	Yes
PGM5	Yes
PHLDB2		Yes
PIGR	Yes
PKIB	Yes
PLAC8	Yes
PLCE1	Yes
PLEKHC1		Yes
PLN	Yes
PLOD2		Yes
PMP22	Yes	Yes
PNMA1		Yes
POSTN	Yes	Yes
POU2AF1	Yes
PPAP2A	Yes	Yes
PPAP2B	Yes	Yes
PPID	Yes
PPP1R12B	Yes
PPP1R14A	Yes
PRDX6	Yes	Yes
PRIMA1	Yes
PRKACB	Yes
PRKAR2B	Yes	Yes
PRNP	Yes	Yes
PTGER4	Yes
PTGIS	Yes	Yes
PTRF	Yes	Yes
PYY	Yes
QKI	Yes	Yes
RAB31	Yes	Yes
RARRES2	Yes	Yes
RBMS1	Yes	Yes
RCAN1	Yes
RCAN2	Yes
RCAN3	Yes
RDX	Yes	Yes
RELL1	Yes	Yes
RGS1		Yes
RGS2	Yes
RGS5		Yes
RORA	Yes
SBK2	Yes
SCARA5	Yes
SCN7A	Yes
SCNN1B	Yes
SDC2	Yes	Yes
SDCBP2	Yes
SDPR	Yes
SELENBP1	Yes
SELM	Yes	Yes
SEMA6D	Yes
SEPP1	Yes
SEPT6	Yes	Yes
SERPINF1	Yes	Yes
SERPING1	Yes	Yes
SFRP1	Yes
SFRP2	Yes	Yes
SGCE	Yes	Yes
SGK1	Yes
SGK2	Yes
SGK3	Yes
SI	Yes
SLC20A1	Yes	Yes
SLC26A2	Yes
SLC26A3	Yes
SLC4A4	Yes
SMOC2	Yes	Yes
SMPDL3A	Yes
SORBS1	Yes	Yes
SORBS2	Yes
SPARC	Yes	Yes
SPARCL1	Yes
SPON1	Yes	Yes
SRGN	Yes	Yes
SRI	Yes
SRPX	Yes
SST	Yes
ST6GALNAC1	Yes
STK31	Yes
STMN2	Yes
STOM	Yes	Yes
SULT1A1	Yes
SYNM	Yes
SYNPO2	Yes
TAGLN	Yes
TBC1D9	Yes	Yes
TCEAL7		Yes
TCF21	Yes
TGFB1I1	Yes	Yes
TIMP2	Yes	Yes
TIMP3	Yes	Yes
TMCC3	Yes
TMEM47	Yes	Yes
TNC	Yes	Yes
TNFRSF17	Yes
TNS1	Yes
TP53INP2	Yes
TPM2	Yes
TPSAB1	Yes	Yes
TPSB2	Yes	Yes
TRDMT1	Yes
TRPM6	Yes
TSC22D3	Yes
TSPAN1	Yes
TSPAN7	Yes
TTRAP	Yes
TUBB6	Yes	Yes
TYROBP	Yes	Yes
UGDH	Yes
UGP2	Yes
UGT1A1	Yes
UGT1A3	Yes
UGT1A6	Yes
UGT1A8	Yes
UGT1A9	Yes
UGT2A3	Yes
UGT2B15	Yes
UGT2B17	Yes
VIM	Yes	Yes
VSIG2	Yes
WWTR1	Yes	Yes
XDH	Yes
ZCCHC24	Yes
ZEB1	Yes
ZG16	Yes
ZSCAN18	Yes	Yes

## Sheet: S2
Table S2. Reactivation of gene expression in cell lines using 5' 2-deoxycytidine and/or trichostatin
Cell Line	Treatment	% Hypometh cf K562	Level of gene activation				Log(Fold Change)
						Gene	HCT116	HT29	SW480	LIM1215	Mean of 4 cell lines
HCT116	control	2.96				COL4A1	1.6215	3.8589	3.3077	1.095	2.4708
HCT116	0.5 µM d-Aza + 0.1 µM TSA	130.6	+++			MAMDC2	1.38365	1.5644	4.5237	2.0202	2.373
HT29	control	3.57				MMP2	2.23096	1.672	3.556	1.2576	2.1791
HT29	0.5 µM d-Aza	27.3	++			COL4A2	2.91863	2.0626	2.1245	1.1265	2.0581
HT29	1 µM d-Aza + 0.05 µM TSA	127.1	++			SEPT9	1.27265	2.6838	3.2771	0.7277	1.9903
SW480	control	9.4				EPB41L3	2.6152	0.9736	2.9329	1.2531	1.9437
SW480	1 µM d-Aza + 0.1 µM TSA	282	+			COL1A2	1.66921	1.1634	3.5873	1.1635	1.8958
LIM1215	control	12				PPP1R14A	3.14368	1.8796	1.8911	0.5876	1.8755
LIM1215	2 µM d-Aza	37.1	+			ANK2	2.31719	1.9834	1.1915	1.6043	1.7741
						MEIS1	1.82072	2.0277	1.4529	1.4498	1.6878
						CHRDL1	1.77698	2.1152	1.5955	1.1733	1.6653
						SCNN1B	1.23969	1.2877	1.8295	1.569	1.4815
						FBN1	1.91605	1.1757	1.3694	1.2778	1.4347
						TCF21	1.05866	2.1978	1.4708	0.9414	1.4172
						EDIL3	1.78872	1.0897	0.8784	1.2959	1.2632
						SDC2	1.02507	1.1614	1.9144	0.8114	1.2281
						EFEMP1	2.08677	0.6708	0.9867	1.13	1.2186
						ZSCAN18	1.44756	0.688	1.5067	1.1396	1.1955
						CXCL12	1.24276	0.4991	0.9275	1.4142	1.0209
						CA4	1.06405	0.8312	1.4102	0.7832	1.0222
						MAFB	1.438	1.032	0.6085	0.9136	0.998
						FGFR2	1.27849	0.1928	1.3366	0.8091	0.9043
						FOXF1	0.93526	0.9871	1.1249	0.5616	0.9022
						ADAMTS1	1.25033	0.893	0.3769	0.6817	0.8005
						CFD	-0.08303	0.6391	2.0042	0.5039	0.766
						MT1M	0.40351	0.5246	0.4636	0.7724	0.541

## Sheet: S3
Table S3. Amplicons and primer pairs for Roche 454 amplicon sequencing
Gene	Region	Chrom.	Start (Feb 2009 GRch37/hg19)	End (Feb 2009 GRch37/hg19)	Primer Sequence (5' - 3')	CpGs	Annealing Temperature, Extra dNTPs
ADAMTS1	Region 1	21	28217946	28218109	gtgattagtattttgtattgttggggt	10	58oC
					aaccRaaccctccctcctaaa
ADAMTS1	Region 2	21	28218494	28218777	TTGGAATGGGTGATTTGGG	13	58oC
					CTTCTTTCCCCCTCTACACRCTTACTAA
COL1A2	Region 2	7	94024141	94024345	GGAGGTATTTTAGGGTTAGGGAAAT	11	56oC
					ATATCTAACACTTAAACATACAAACTCCTTATAT
COL4A1	Region 1	13	110959094	110959330	AAAGGAGGTTYGGTTTATTAATG	25	56oC
					CCTTCTACTCCACRAAAAACACA
COL4A2	Region 3	13	110960787	110961141	AGTGTGTTAGTTATTAGGTAGTGAGAYGTT	20	58oC
					CAATACAATCRCCAACTACACCCAC
COL4A2	Region 4	13	110961331	110961659	GATGGAGTAGTTTTGTTTTGTGGTAGT	10	56oC
					AACCTAAAATACTCTAATCAAAATCTCC
COL4A2	Region 5	13	110959932	110960181	TAGYGTAGGATGAGGGAGGT	20	56oC, 2X dAdT
					CRCCTTATACAAACTAAAACTACAC
DLX5	Region 1	7	96650026	96650127	AGAGTAAGAGAGAGTAGTTTATTTAATAGAGTGTTT	6	56oC, 2X dAdT
					CCAACTCAATCAATTCCCACCTA
DLX5	Region 2	7	96651454	96651618	GTGTAGTTTAGGTAGGTTTAGTGTATGGTAG	9	56oC, 2X dAdT
					CCAAAACTATTTATTCCAACTTTCAA
DLX5	Region 3	7	96653553	96653732	TTGTTTAGTTTTTTTTTTGTTTATGTATTTG	13	56oC, 2X dAdT
					AACTCTCAACCCCTACCAATATCAAT
EDIL3	Region 1	5	83679544	83679807	AGAAAGTTGAAGTGATTTGTGAGATTT	23	56oC, 2X dAdT
					CAAACCCTCCCTAAACAATACRA
EDIL3	Region 2	5	83679784	83679988	TTYGTATTGTTTAGGGAGGGTTTG	13	56oC
					AATCCTAAATACCCCRAAAAAATACTT
EDIL	Region 3	5	83679960	83680263	ATAAGTATTTTTTYGGGGTATTTAGGATT	31	56oC, 2X dAdT
					CTACCACCTCRACTACACTACCCTC
EDIL3	Region 4	5	83680075	83680383	GGGGATTTTTAGTTTATTTTTTATTTAGTTG	22	58oC
					AAAACTCCTCTCTTTAATCACCACTCT
EFEMP	Region 1	2	56150356	56150606	GGTTTTAGGTTGTTTAGGATYGGAA	13	56oC, 2X dAdT
					CAACCRACAAAACTTTACCCATAA
EFEMP	Region 2	2	56150304	56150523	TAGGAGTTGGTTAGAAGTTGG	14	56oC, 2X dAdT
					ACRACTAATTCTCTTTTATCTTATCA
FBN1	Region 3 (-)	15	48938136	48938384	ATTGGTTTTTTTTYGGGTTAGGGTT	13	56oC, 2X dAdT
					CAATAAAAAAAAACAAAAATAATCAAATCCTA
FGF5	Region 1	4	81186918	81187228	GYGGTTAGTTATATGTGTTGGTGTTTAGT	18	56o
					CAACCCAACTTAAAAAACCTTTAATATAAC
FGF5	Region 2	4	81187326	81187578	ATAGTAGGGTTTATAGGGTAAAGAGAGGAG	16	58oC
					CACRCATCCCAACAATTCTC
FGF5	Region 3	4	81187571	81187792	GATGYGTGGTTTTGGTATGGG	17	56oC
					TTTATAACRCCAATAATCTCACTACTCC
FGFR2	Region 2	10	123355549	123355736	GGTGTTGGGAATATAGGTTTAGTATGT	6	56oC
					CCATCCATCAAAAAAAAAATAACAA
FOXB1	Region 1	15	60296522	60296719	GAGGGAGGATATGGAGGTAGTTATT	24	56oC, 2X dAdT
					AACCTAAACTCTTAAACTCAACCCC
FOXB1	Region 2	15	60297024	60297305	AGTTTGTTATTYGGTTTGGTTGATTT	21	56oC, 2X dAdT
					AAAAAACRATCCATAATAAACTTATAAATCTC
FOXD2	Region 1	1	47899091	47899337	TTTTATTATTTYGGGAATTTTGTGATT	12	56oC, 2X dAdT
					TTCTCTTTCCRCTACTCCTAACCACTA
FOXD2	Region 2	1	47909944	47910172	AAGGATTTTGTAAGAGAAAGGGAGA	13	58oC
					AACCCCAACCTACACAACATTTTA
FOXF1	Region 1	16	86544560	86544770	GAGTTTATGTTYGAGGAGGGTTTTT	16	56oC, 2X dAdT
					AATAACCRTTCATCATACCCAAACC
FOXF1	Region 2	16	86544265	86544584	GTTYGGTTYGTTTAAGGTTAAGAAGATTAA	20	56oC, 2X dAdT
					AAAACCCTCCTCRAACATAAACTC
FOXF1	Region 3	16	86544795	86545110	TTTTGTTTAGTTATTYGGTGTTTTATTTGT	19	56oC, 2X dAdT
					RACTACTCCAAAAAATACRTAAAAAAACTAC
GRASP	Region 1	12	52399672	52399922	GATGGGTGTTGGGATATGGA	9	56oC, 2X dAdT
					TTCAAAACTAAAAAAATAACCATACTCAAC
GRASP	Region 2	12	52400821	52401119	TAGGAAGTTGTAGTAGAAGGAGGAGG	35	56oC, 2X dAdT
					CRAAATCAACAAACCCTATAAAAAATC
GRASP	Region 3	12	52401407	52401664	GATAGAGATAGTTTTAGGTAAGTTGAAGGTT	22	56oC, 2X dAdT
					CCTACRACCCCTCCCACTAC
IRX1	Region 1	5	3597227	3597480	TGYGTTATATAATGGAGGATTAAAGAAAATA	10	56°C, 2X dAdT
					AAAAAAACTACCTCCCAAAACCC
IRX1	Region 2 (-)	5	3599990	3600175	GAATTTGTYGATGTGGTAGGTGTATAGTT	20	56°C, 2X dAdT
					CCRCACRACAAACCCAAAATCTAAT
IRX1	Region 3 (-)	5	3600160	3600352	GATYGAGGTTTTGTTTTTATTGAGTGT	13	56°C, 2X dAdT
					CCACATCRACAAATTCTCCAACTAA
IRX1	Region 4	5	3594657	3594847	GGAGTTYGGTGTGTTGGAGAGT	15	56°C, 2X dAdT
					CCTCCTCRCCTCCCTAAACCTA
MEIS1	Region 1	2	66662009	66662219	GAGGGAGAAAAGAATATTGAAAATAAAGT	13	56°C, 2X dAdT
					CRTCTTACACAATACATTAAACTACAACAAAT
MEIS1	Region 2	2	66662177	66662430	TYGAGGAGTTTATTTGTTGTAGTTTAATGT	10	56°C, 2X dAdT
					TCTCTCTCCCTCTTTACAAATACTACACTA
MMP2	Region 2 (-)	16	55512662	55512856	TAGTTTTAGAATTTTTTGTTGGGAAATAT	6	56oC
					AAAATTTCTATCTCTAACCATCTATCATTATAA
MMP2	Region 3	16	55513916	55514215	TAATTTTTGGATATATTTGGGTAGTTGT	9	58oC
					AAAAAATACRCTCTCTACTTCCCTCCTA
NPY	Region 1	7	24323765	24323936	GGYGAGGAAGTTTTATAAAAGTTTTG	15	56°C, 2X dAdT
					CCTTTCTCTCCCACCCCTAA
NPY	Region 2	7	24324150	24324342	TTATTTTTTAGTAGATATGGAGGGAGAATT	14	56°C, 2X dAdT
					AACCCAAAAATCCAAAAAAATAACA
NPY	Region 3	7	24324513	24324717	GGGAGAAAAGTGATTTAGTAGGAAGAAT	15	56°C, 2X dAdT
					AACCCAAAAATAACTAACACCACCTTA
PDX1	Region 1	13	28502100	28502311	GGTTGGGTTYGGGATTAGAGTT	10	56°C, 2X dAdT
					CCRCCTCCTTATAAACCCACTATATAA
PDX1	Region 2	13	28502417	28502603	TTTTTAGGGAGGTTTAGGGAGGTA	12	56°C, 2X dAdT
					TCTAATCCAAAAAATATCRATCCAACTA
PDX1	Region 3 (-)	13	28503006	28503210	GAAGATTTTAAGAGGAATGGAGGGT	11	56°C, 2X dAdT
					AAAAAAAACAAAACTCCTACCAAAACTA
PPP1R14A	Region 3 (-)	19	38747251	38747424	ATAAATGGATGGATGAGTGAATGAAT	13	56°C, 2X dAdT
					AAATCCTATAAAACRAAAACCTAAAACAAA
PPP1R14A	Region 4	19	38746653	38746912	TYGTTTTTTTGTGTAGATTAGGTTGGT	26	56°C, 2X dAdT
					CAAAAAACAATCCCRAAAAACTACAA
QK1	Region 3	6	163835521	163835719	GGGGYGGYGGGTAGTAGGTAG	30	56°C, 2X dAdT
					CCTCCTCCTCCTCACTCACTTAA
SDC2	Region 1 (-)	8	97506813	97507045	AATTAATTGTATGTAGTTAAATAGGAAAGT	17	56oC
					AAAAACCCCTAAAATCACTCCCAA
SDC2	Region 2 (-)	8	97507037	97507257	TYGTAGGATTGGGAATTTAGTGGT	14	56°C, 2X dAdT
					CAATTAATTCTAAAAAAATAAAAACCAAATTTAAA
SOX21	Region 1 (-)	13	95364013	9536417	GGGAGTAGAGTGGAAATTGTTTATAGAGT	14	56°C, 2X dAdT
					AAACACCTAAAAAACTAACTTATCCTTCTTA
SOX21	Region 2 (-)	13	95364515	95364784	TGAGAGTTTTTTTTGGTATTTGGTAGTA	25	56°C, 2X dAdT
					RAACAAATTATCTCTAAAACACTCTAACTTCT
SUSD5	Region 2 (-)	3	33260566	33260818	GGGGAGGAGGTTAGTTGAAAAGTAG	21	56°C, 2X dAdT
					CCTAAAAACCTCRATACCAAAAAAAAC
TCF21	Region 1	6	134210545	134210749	GGTTTTTTTAGYGATGTGGAGGATTT	9	58oC
					CCCCRCTCAAAAAACTCTTCTTAATAA
TCF21	Region 2	6	134210712	134210951	GAGGAAGGYGTTTATTAAGAAGAGT	14	56oC
					TTATCRTTAACCAAAATCTACCTCAAAT
TCF21	Region 3 (-)	6	134210994	134211274	GGGATTTTTTTTTTGTGTTAGTTTAATAT	26	56oC
					TCCCRAAACTACAACTACAATCCAA
TMEFF2	Region 5	2	193059382	193059532	GTTTTTTAGAGTTTTTTTTTTATGGTAGTAGT	11	56°C, 2X dAdT
					CRAAAAAACAACAACCAAACCC
ZNF471	Region 1 (-)	19	57018955	57019135	GTTGTTGAAGGAGTGAGAGGGAT	14	56oC
					AACTAATAACTAAAAACRCTTCTAATCTCTAAAC
ZNF471	Region 2	19	57019294	57019573	GTTTTGGGTGGTTTGGGAGTT	28	56°C, 2X dAdT
					CACACTCTAACAAATCTTTTACACACAA

## Sheet: S4
Table S4. Primers, probes and amplification conditions for methylation specific PCRs
	Primer sequence 5'-3'	Amplicon Length	CHROM	STRAND	START Feb 2009 GRCh37 hg19	END Feb 2009 GRCh37 hg19	Reagents (eg Plat Taq 3mM Mg)	PCR Cycling conditions
ANK2 MSP F1	TATCGTTTTTATTTTTTTAGTGCGC	120	4	+	113970742	113970861	BIORAD iQ™ SYBR® Green Supermix	95°C 2min;3x(95°C 15sec,65°C 30sec,72°C 30sec) 50x(79°C 15sec,65°C 30sec,72°C 30sec) Melt 0.5°C 10sec 60°C- 89.5°C
ANK2 MSP R1	ATCTCTACCATCAAACCGTACCG
BCAT1 MSP F1	GTTTTTTTGTTGATGTAATTCGTTAGGTC	102	12	-	25101992	25102093	Promega2xGoTaq Mix 3mM Mg SYBR/HEX	95C 2min /92C 15 sec, 65C 30 sec, 72C 30 sec ( 50 cycles)
BCAT1 MSP R1	CAATACCCGAAACGACGACG							Melt 0.06C/sec 65C- 97C
BCAT1 Probe 1	HEX-TTCGTCGCGAGAGGGTCGGTT-BHQ
CA4 MSPF1	TCGTTTTTCGCGTTTAGTTGTC	162	17	+	58227257	58227358	BIORAD iQ™ SYBR® Green Supermix	95°C 2min; 50x(95°C 15sec,61°C 30sec,72°C 30sec) Melt 0.5°C 10sec 60°C- 89.5°C
CA4 MSPR1	GCGCACCGAAAAAACCG
CFD MSP F1	CGAGGGTTTTTTAGCGATTTGTC	137	19	+	859485	859621	BIORAD iQ™ SYBR® Green Supermix	95°C 2min; 50x(95°C 15sec,61°C 30sec,72°C 30sec) Melt 0.5°C 10sec 60°C- 89.5°C
CFD MSP R1	AAACGAACCGCTCCCCG
CHRDL1 MSP F1	TTTCGCGCGTATTTTAGTTTTC	87	X	-	110039000	110039086	BIORAD iQ™ SYBR® Green Supermix	95°C 2min;3x(95°C 15sec,62°C 30sec,72°C 30sec) 50x(82°C 15sec,62°C 30sec,72°C 30sec) Melt 0.5°C 10sec 60°C- 89.5°C
CHRDL1 MSP R1	GCGTACACGCGCTCCG
COL4 A2 Probe BS 1	HEX-5’CTAAACCCGTCCGCCTACCCCTC-BHQ
COL4A2 MSP FOR 914	GGTAGTTTATTTTTATCGTCGGTTTC	168	13	-	110959997	110960164	Applied Biosystems® Amplitaq Gold,4.5mM MgCl2	95 °C 10 min, 50x (90 °C 15 sec,66 °C 40 sec, 72 °C 20 sec ),Melt 65-97°C,0.11°C/sec
COL4A2 MSP REV 916	CGAAAACCGAACTCCTCG
COL4A2 MSP F3	GAATGTATTTGGTCGTGTTACGC							Melt 0.06C/sec 65C- 97C
COL4A2 MSP R2	CCCGACGTCCCGCC	107	13	+	110959161	110959267	Roche TaqManAmpliTaq Gold 3.3mM Mg SYBR/HEX	95C 10min /90C 15 sec, 64C 40 sec, 72C 20 sec ( 50 cycles)
CXCL12 MSP F1	CGGTTACGGTTAGTATTCGGTTTC	112	10	-	44880536	44880647	BIORAD iQ™ SYBR® Green Supermix	95°C 2min; 50x(95°C 15sec,64°C 30sec,72°C 30sec) Melt 0.5°C 10sec 60°C- 89.5°C
CXCL12 MSP R1	AAAATACGACGATAAAAAACGCG
DLX5 MSP FWD 953	TTAGTATTAGTATTACGGCGTGAAC	61	7	+	96653657	96653717	Invitrogen Platinum Taq, 3mM MgCl2	95 °C 2min, 55x (90 °C 15 sec,64 °C 30 sec, 72 °C 10 sec )Melt 65-97°C,0.11°C/sec
DLX5 MSP REV 954	GACATAAACTTTAACTAAATAACTCCCG
EDIL3 MSP F1	GTTTGTTAGGTTTAGATTTATACGTACGTC	73	5	-	83680645	83680717	BIORAD iQ™ SYBR® Green Supermix	95°C 2min;3x(95°C 15sec,64°C 30sec,72°C 30sec) 50x(80°C 15sec,64°C 30sec,72°C 30sec) Melt 0.5°C 10sec 60°C- 89.5°C
EDIL3 MSP R1	AAACGAACGAACCGCCG
EFEMP1 MSP FWD 948	GACGTTGAGTAGTTTTAGGGGATC	75	2	-	56150404 5	6150478	Invitrogen Platinum Taq, 3mM MgCl2	95 °C 2min, 55x (90 °C 15 sec,64 °C 30 sec, 72 °C 10 sec )Melt 65-97°C,0.11°C/sec
EFEMP1 MSP FWD 949	AATACCAATTTCGAACGAACG
EFEMP1 MSP FWD 951	CGGTTTTTTGGAGTTGTTTAGC	85	2	+	561504785	6150562	Invitrogen Platinum Taq, 4mM MgCl2	95 °C 2min, 55x (90 °C 15 sec,64 °C 30 sec, 72 °C 10 sec )Melt 65-97°C,0.11°C/sec
EFEMP1 MSP REV 952	AAACCAATATACGAAATTTAAACCG
EFEMP1 Probe 950	HEX-CCCCTTTCTTAACAACAAACTAACGCGAC-BHQ
EPB41L3 MSPF1	GGCGAGTAGTTTTGGGTTGC	67	18	-	5543968	5544034	BIORAD iQ™ SYBR® Green Supermix	95°C 2min; 50x(95°C 15sec,65°C 30sec,72°C 30sec) Melt 0.5°C 10sec 60°C- 89.5°C
EPB41L3 MSPR1	CGTCCTCGACGACGATACG
FGF5 23 MSP FWD 944	CGAGGTTATGTTTATTCGGTGC	130	4	+	81187783	81187912	Invitrogen Platinum Taq, 3mM MgCl2	95 °C 2min, 55x (90 °C 15 sec,64 °C 20 sec, 72 °C 20 sec )Melt 65-97°C,0.11°C/sec
FGF5 23 MSP REV 945	GACTACGTACCTCTAACTCTACCCG
FGF5 23 Probe 988	HEX-CTC+GCC+GCA+CCG-BHQ1 ‘+’ = LNA bases
FOXB1 25 MSP FWD 955	TAGTTATTTAGTTTAGCGGAGACGC	82	15	+	60296539	60296620	Invitrogen Platinum Taq, 4mM MgCl2	95 °C 2min, 55x (90 °C 15 sec,66 °C 20 sec, 72 °C 20 sec )Melt 65-97°C,0.11°C/sec
FOXB1 25 MSP REV 956	CGACGCGAATAATAACAACG
FOXB1 26 MSP FWD 957	CGGATTTAGAGTAAGAAGAGGGC	69	15	+	60297130	60297198	Invitrogen Platinum Taq, 4mM MgCl2	95 °C 10min, 55x (90 °C 15 sec,68 °C 20 sec, 72 °C 20 sec )Melt 65-97°C,0.11°C/sec
FOXB1 26 MSP REV 958	CTAATCGCTATACGTATTACGACCG
FOXF1 MSP FWD 959	CGTGCGTTATAATTTTTCGTTTAAC	81	16	+	86544460	86544540	Invitrogen Platinum Taq, 3mM MgCl2	95 °C 10min, 55x (90 °C 15 sec,64 °C 20 sec, 72 °C 20 sec )Melt 65-97°C,0.11°C/sec
FOXF1 MSP REV 960	CAATAATAACCCTTACCGAACCG
FOXI2 MSP F2c	GGTTGAGCGTTAGTTTTCGTAGC	150	10	-	129535767	129535916	Promega2xGoTaq Mix 2.5mM Mg SYBR/HEX	95C 2min /90C 15 sec, 66C 07 sec, 72C 15 sec ( 50 cycles)
FOXI2 MSP R2bc	CCCCGAACGACCTAACGAA							Melt 0.06C/sec 65C- 97C
FOXI2 Probe1	HEX-ACGACCGCCCTACTCCTACTCGACG-BHQ
GRASP MSP F1	CGGAAGTCGCGTTCGTC	98	12	+	52400886	52400973	Invitrogen Plat Taq 4mM Mg SYBR/HEX	95C 2min /92C 15sec, 64C 15 sec, 72C 20sec (3 cycles)/85C 15 sec, 64C 15 sec, 72C 20 sec (50 cycles)
GRASP MSP R1	GCGTACAACTCGTCCGCTAA							Melt 0.06C/sec 65C- 97C
GRASP Probe 2	HEX- TTCGATTTCGGGATTTTTTGTCGTAGTC -BHQ
IKZF MSP F1	GACGACGTATTTTTTTCGTGTTTC	95	7	+	50343867	50343961	Promega2xGoTaq Mix 3mM Mg SYBR	95C 2min /92C 15 sec, 64C 30 sec, 72C 30 sec ( 50 cycles)
IKZF MSP R1	GCGCACCTCTCGACCG							Melt 0.06C/sec 65C- 97C
IRF4 MSP F2	TGGGTGTTTTGGACGGTTTC	110	6	-	392036	392145	Promega 2XGoTaq Mix 2mM Mg SYBR/HEX	95C 2min /95C 15sec, 64C 15 sec, 72C 20sec (5 cycles)/86C 15 sec, 64C 30 sec, 72C 30 sec (45 cycles)
IRF4 MSP R2	CGCCTACCCTCCGCG							Melt 0.06C/sec 65C- 97C
IRF4 Probe 2	HEX-TCGTTTAGTTTGTGGCGATTTCGTCG- BHQ
IRX1 MSP F6	CGGGCGTTTGCGAGTATC	86	5	+	3596026	3596111	Roche TaqManAmpliTaq Gold 4mM Mg SYBR/HEX	95C 10min /92C 15 sec, 65C 15 sec, 72C 20 sec ( 50 cycles)
IRX1 MSP R6	AAACGAACGACCGACCGA							Melt 0.06C/sec 65C- 97C
IRX1 Probe 2	HEX-AAAATAAAAACCGATCGCGACTCCTCTACC-BHQ
MAFB BS MSP F1	GGCGTTAGGTTGAGCGTTTC	124	20	+	39317180	39317303	Promega2xGoTaq Mix 3mM Mg SYBR	95C 2min /92C 15 sec, 65C 30 sec, 72C 30 sec ( 50 cycles)
MAFB BS MSP R1	CGTATAACTCCGTACCCTCGTCG							Melt 0.06C/sec 65C- 97C
MAMDC2 MSPF1	TGTTTTTAGAAATAAGCGAGTTTTTATC	116	9	+	72658607	72658768	BIORAD iQ™ SYBR® Green Supermix	95°C 2min; 50x(95°C 15sec,60°C 30sec,72°C 30sec) Melt 0.5°C 10sec 60°C- 89.5°C
MAMDC2 MSPR1	AAATCGACCCGCAATACCTT
MT1M MSPF1	GATGGTGCGTTCGGTATTTATGT	86	16	+	56666417	56666502	BIORAD iQ™ SYBR® Green Supermix	95°C 2min; 50x(95°C 15sec,61°C 30sec,72°C 30sec) Melt 0.5°C 10sec 60°C- 89.5°C
MT1M MSPR1	GCTTACACCCGCCCGACTA
NPY MSP F2	CGGAGACGTTCGTTCGATAGT	82	7	+	24323834	24323915	InvitrogenPlat Taq 2mM Mg SYBR	95C 2min /92C 15sec, 63C 15 sec, 72C 20sec (3 cycles)/84C 15 sec, 63C 15 sec, 72C 20 sec (50 cycles)
NPY MSP R2	CAAACGAATCGTAACACTCACG							Melt 0.06C/sec 65C- 97C
PDX1 MSP FWD 971	TAGGGTCGGGTTGTTTTGTC	67	13	-	28503042	28503108	Bioline 2x SensiMix SYBR No ROX	95 °C 10min, 55x (90 °C 15 sec,64 °C 20 sec, 72 °C 20 sec )Melt 65-97°C,0.11°C/sec
PDX1 MSP REV 972	TAACCCTACCCAAATACGCG
SCNN1B MSP F1	GGGGAGTCGGGATCGTGC	71	16	+	23313523	23313593	BIORAD iQ™ SYBR® Green Supermix	95°C 2min;3x(95°C 15sec,66°C 30sec,72°C 30sec) 50x(84°C 15sec,66°C 30sec,72°C 30sec) Melt 0.5°C 10sec 60°C- 89.5°C
SCNN1B MSP R1	CACGAAAAACGCCCGCG
SDC2 MSP F3	GCGGAGTGGAGTCGTTTTTTC	102	8	-	97506845	97506946	InvitrogenPlat Taq 3.3mM Mg SYBR	95C 2min /90C 15 sec, 62C 15 sec, 72C 20 sec ( 50 cycles)
SDC2 MSP R2	CCCTCGACGAATCTTACTACGTAATC							Melt 0.06C/sec 65C- 97C
SLC6A15 MSP F2p	TTGGGGGTCGTCGTTTTGTA	58	12	+	85306463	85306520	Promega2xGoTaq Mix 3.5mM MgSYBR	95C 2min /90C 15 sec, 65C 10 sec, 72C 15 sec ( 50 cycles)
SLC6A15 MSP R2p	CAAACACACAAACGCTCACGA							Melt 0.06C/sec 65C- 97C
SOX21 MSP F3	GGCGGTGTTTTTTTTTCGC	102	13	+	95364548	95364649	Roche TaqManAmpliTaq Gold 4mM Mg SYBR/HEX	95C 10min /92C 15 sec, 64C 30 sec, 72C 30 sec ( 50 cycles)
SOX21 MSP R3	GACCGCCGCTACCTACGA							Melt 0.06C/sec 65C- 97C
SOX21 Probe 1	HEX-5’TTTCGTTTGTAGTGGCGTTTGTTGGTG -BHQ
ST8SIA1 MSP F1	GGGTTGCGATGAGTTTTTGC	97	12	-	22487078	22487174	Promega2xGoTaq Mix 2mM Mg SYBR	95C 2min /95C 15 sec, 64C 30 sec, 72C 30 sec ( 50 cycles)
ST8SIA1 MSP R1	ATAAACAACCGAATCCGCGAA							Melt 0.06C/sec 65C- 97C
ZNF471 MSP FWD 961	TCGAGTACGCGCGTTTC	102	19	+	57019344	57019445	Invitrogen Platinum Taq, 4mM MgCl2	95 °C 2min, 55x (90 °C 15 sec,67 °C 30 sec, 72 °C 1 sec )Melt 65-97°C,0.11°C/sec
ZNF471 MSP REV 962	ACGAAACGAACGACTCCG
ZNF471 Probe 963	HEX-ATGTAGTCGTTTTGGGGATAGAGGACGC-BHQ1
ZSCAN18 MSP F1	TGTGGTTTTTCGGCGTTTC	136	19	+	58609734	58609869	Promega 2xGoTaq Mix 4mM Mg SYBR/HEX	95C 2min /95C 15sec, 64C 15 sec, 72C 20sec (5 cycles)/86C 15 sec, 64C 30 sec, 72C 30 sec (45 cycles)
ZSCAN18 MSP R1	TCTCCGTTTCTCACCGTCTTTA							Melt 0.06C/sec 65C- 97C
ZSCAN18 Probe 1	HEX- TTCGGCGTTTGCGTTATTTTGGG-BHQ
Control PCR for DNA input
CFF F1	TAAGAGTAATAATGGATGGATGATG	84	13		19555120	19555203	Invitrogen Plat Taq 3mM Mg SYBR/HEX	95C 2min/95C 10sec, 60C 50 sec, 40C 10 sec. (50 cycles)
CFF R1	CCTCCCATCTCCCTTCC

## Sheet: S5
Table S5. Differentially methylated genes and regions as determined by bisulfite-tag
Gene.symbols	Gene.Location.Build.37.1..hg19.	Tiled region hg19coords	Bis-Tag Summary.DD2#	Bis-Tag Summary.DD4#	Rank in SUBLiME data*
PDX1	Chr13, (28494168..28500451)	chr13:28501624-28503566	3.849	3.202
ZNF471	Chr19 (57019212..57040270)	chr19:57016771-57019821	2.968	3.111	18
TRAPPC9	Chr8 (140,811,770-141,537,860)	chr8:141107837-141110984	3.369	3.023
FGF5	Chr4 (81187742..81212171)	chr4:81185301-81188351	3.302	2.965
IRX2	Chr5 (2746279..2751769)	chr5:2748368-2757024		2.67	503
NKX2-2	Chr20 (21491648..21494664)	chr20:21485932-21497104	2.846	2.597	119
ONECUT2	Chr18 (55102917..55158530)	chr18:55100476-55108853		2.585
IRX1	Chr5 (3596168..3601517)	chr5:3593727-3603054		2.525	42
SLC32A1	Chr20 (37353101..37358016)	chr20:37350664-37357372	2.943	2.502	593
DMRTA2	Chr1 (50883225..50889141)	chr1:50884228-50891581		2.487
CSMD1	Chr8 (2792875..4852328)	chr8:4848968-4854768		2.48
HOXA5	Chr7 (27180996..27183287)	chr7:27182613-27185727		2.474
CMTM2	Chr16 (66613351..66622178)	chr16:66610910-66613960		2.471
MIR675,H19	Chr11 (2016406..2019065)	chr11:2013424-2093424		2.462
GDNF	Chr5 (37815753..37839782)	chr5:37834288-37842222	3.052	2.455
OTX2	Chr14 (57267425..57277184)	chr14:57271735-57279624		2.45	842
FOXD3	Chr1 (63788730..63790797)	chr1:63782394-63790471		2.438	276
FAT4	Chr4 (126237567..126414087)	chr4:126235126-126238930	2.791	2.437	384
LOC145845	Chr15 (37156644..37178734)	chr15:37178124-37181174		2.429
NKX2-6	Chr8 (23559964..23563922)	chr8:23562475-23566362	3.002	2.427	199
N/A		chr4:111539005-111540367		2.424
HOXA2	Chr7 (27139973..27142394)	chr7:27141784-27144834		2.423	271
EBF3	Chr10 (131633547..131762091)	chr10:131761169-131771696		2.401	1137
PAX1	Chr20 (21686297..21696620)	chr20:21683732-21687689		2.388
LPHN3	Chr4 (62362839..62938168)	chr4:62065883-62068801		2.385
SALL1	Chr16 (51169886..51185183)	chr16:51183699-51188763		2.385	59
FOXD2	Chr1 (47901689..47906363)	chr1:47909712-47911020	4.57
DLX5	Chr7 (96649702..96654143,)	chr7:96650221-96651551	3.812		249
CBX8	Chr17 (77768176..77770890)	chr17:77770280-77778468	3.431
SLC6A15	Chr12 (85253267..85306606)	chr12:85304961-85309046	3.388		1136
ADCYAP1	Chr17 (93598762..93604831)	chr18:902503-909574	3.303
ANGPT2	Chr8 (6357172..6420784)	chr8:6420174-6423224	3.158
N/A		chr13:79181120-79182433	3.056
N/A		chr6:29521110-29521833	3.022
PHC2	Chr1 (33789224..33841194)	chr1:33840584-33843634	2.936
LHX6	Chr9 (124,004,679-124,030,840)	chr9:124981535-124982835	2.899
FLRT2	Chr14 (85996488..86094270)	chr14:85994047-85997097	2.899
GRIA2	Chr4 (158141736..158287227)	chr4:158139295-158142429	2.849
NEUROD1	Chr2 (182541194..182545381)	chr2:182544771-182547821	2.838		298
GATA2	Chr12 (9445136..9462559)	chr3:128205492-128214470	2.834		210
AQP1	Chr7 (30951468..30965131)	chr7:30949027-30952077	2.787
N/A (Column A) denotes region with no associated gene name.
# Derivation of DD2 and DD4 is described in Additional file 1, Section 2
* Rank among 1802 genes showing significantly differential methylation between 3 CRC cell clines and blood wbc DNA (Ross 2012)

## Sheet: S6
Table S6. Differentially methylated genes and regions as determined by SuBLiME
							Sum of methylated CpG sites (number of significant CpG sites)
hgnc	TSS	strand	Upstream CpG	Downstream CpG	Number of fragments	Number of CpG sites	HCT.116	HT.29	SW.480	Blood	sigratio	chr	coords		most_min_p
ADCY8	chr8:132052835	-	-1512	993	3	19	189 (11)	268 (11)	128 (10)	2	10.66	chr8	132052792 - 132052875		0.000171068
BCAT1	chr12:25102308	-	-213	342	1	16	110 (7)	98 (7)	311 (7)	0	7.01	chr12	25101966 - 25102062		0.000224474
CCDC48	chr3:128759583	-	-1286	217	3	31	110 (4)	249 (18)	237 (18)	0	13.33	chr3	128720487 - 128720575		0.00043099
CNNM1	chr10:101154085	-	-1098	970	4	31	189 (13)	146 (10)	156 (8)	1	10.32	chr10	101090018 - 101090095		4.79e-05
COL4A1	chr13:110801310	+	-1949	465	1	11	2 (0)	14 (1)	11 (1)	0	0.67	chr13	110877106 - 110877121		0.00312535
COL4A2	chr13:111165371	-	-599	-507	1	7	2 (0)	14 (1)	11 (1)	0	0.66	chr13	110964305 - 110964390		4.51e-05
CYP24A1	chr20:52790516	-	-956	996	4	29	177 (9)	237 (13)	157 (12)	4	11.34	chr20	52790135 - 52790206		0.000268719
DLX5	chr7:96649703	+	-1129	608	2	11	76 (1)	133 (7)	144 (7)	9	5	chr7	96653644 - 96653656		0.000162132
EFEMP1	chr2:56150932	-	-1026	555	2	31	134 (8)	114 (6)	130 (8)	3	7.35	chr2	56150613 - 56150697		0.000102339
EPB41L3	chr18:5543986	-	-1256	-145	1	9	13 (1)	10 (1)	21 (1)	0	1	chr18	5473176 - 5473176		0.000527429
EVX1	chr7:27286192	-	-971	939	3	30	86 (5)	97 (4)	134 (6)	7	5.01	chr7	27284592 - 27284682		5.16e-05
FOXB1	chr15:660298142	-	-1985	832	4	29	208 (13)	159 (14)	160 (9)	0	12.01	chr15	60297501 - 60297590		0.000291073
FOXF1	chr16:86548069	-	-1377	796	3	28	172 (12)	81 (3)	119 (12)	0	8.99	chr16	86544591 - 86544685		0.0014952
FOXI2	chr10:129539450	-	-1817	431	5	42	325 (18)	164 (11)	198 (17)	1	15.33	chr10	129534779 - 129534853		0.000557178
GHSR	chr3:172166203	-	-1663	362	2	10	72 (3)	83 (4)	100 (4)	6	3.67	chr3	172165841 - 172165903		0.000547849
GRASP	chr12:52409671	-	-1523	897	2	24	184 (10)	170 (8)	224 (10)	0	9.34	chr12	52401554 - 52401644		0.00010151
GSX1	chr13:28368089	-	-1336	982	3	19	113 (4)	170 (11)	181 (12)	4	9.01	chr13	28367050 - 28367139		8.08e-05
HSD17B14	chr19:49339934	-	-1739	424	3	20	155 (6)	285 (13)	215 (12)	0	10.34	chr19	49340457 - 49340542		2.47e-05
IKZF1	chr7:50472796	-	-1126	-203	5	59	296 (7)	544 (29)	752 (36)	0	24.01	chr7	50343664 - 50343758		5.26e-05
IRF4	chr6:411442	-	115	750	3	25	129 (10)	182 (14)	149 (14)	0	12.68	chr6	392418 - 392501		0.00082964
IRX1	chr5:33601516	-	-1455	303	3	39	136 (4)	244 (14)	243 (14)	6	10.69	chr5	3594712 - 3594799		0.000106405
KRBA1	chr7:149431662	-	-1223	236	4	46	174 (12)	179 (14)	231 (16)	0	13.98	chr7	149412296 - 149412395		0.000328113
MAFB	chr20:39317876	-	-1776	867	2	58	36 (3)	70 (3)	25 (0)	1	1.97	chr20	39321587 - 39321676		0.000495484
NKX2-3	chr10:101296278	-	-1775	751	3	32	226 (11)	115 (7)	126 (12)	0	9.98	chr10	101289682 - 101289715		0.000418433
NPY	chr7:24331477	-	-934	97	5	26	169 (6)	235 (14)	326 (15)	0	11.67	chr7	24324902 - 24324984		0.000183495
OTOP1	chr4:4228621	-	-751	406	2	25	98 (4)	170 (6)	78 (2)	5	4	chr4	4228767 - 4228858		0.00114093
PDE1B	chr12:54973023	-	-620	-196	2	13	128 (8)	129 (5)	186 (11)	0	8	chr12	54943115 - 54943207		0.000336513
PPYR1	chr10:47088319	-	15	92	2	12	248 (12)	223 (12)	233 (12)	3	12	chr10	47083548 - 47083625		1.6e-05
SALL1	chr16:51185183	-	-1963	-1625	2	23	168 (9)	137 (6)	154 (15)	0	10.01	chr16	51186808 - 51186897		0.000467731
SDC2	chr8:97624037	-	467	550	1	14	128 (7)	59 (0)	86 (7)	0	4.66	chr8	97507327 - 97507402		0.000788405
SLC32A1	chr20:37358016	-	-1062	803	1	12	109 (4)	100 (4)	28 (0)	4	2.66	chr20	37352042 - 37352086		2.24e-05
SLC6A15	chr12:85306606	-	-1546	978	1	27	22 (2)	45 (2)	11 (0)	0	1.32	chr12	85305628 - 85305695		0.00354533
SNCB	chr5:176057557	-	-968	1494	1	20	67 (3)	61 (3)	66 (3)	5	3	chr5	176047063 - 176047065		0.00404163
SOX21	chr13:95364389	-	273	996	4	42	153 (6)	275 (22)	303 (22)	0	16.67	chr13	95364028 - 95364118		0.000215061
ST8SIA1	chr12:22346325	+	-1175	764	5	31	198 (14)	225 (17)	316 (15)	0	15.35	chr12	22486936 - 22486969		0.000541062
SUSD5	chr3:33260707	-	-1656	129	1	17	98 (6)	73 (6)	160 (6)	0	6	chr3	33260578 - 33260663		0.000203266
ZNF471	chr19:57040267	-	-1074	276	4	24	140 (3)	349 (19)	321 (19)	8	13.66	chr19	57018864 - 57018933		1.65e-05
ZNF582	chr19:56904889	-	-1997	991	3	20	178 (12)	271 (13)	131 (8)	17	11	chr19	56904840 - 56904923		0.00034632
ZSCAN18	chr19: 58629793	-	-1481	412	3	22	61 (1)	117 (7)	111 (8)	1	5.32	chr19	58609927 - 58610009		0.000176824
Column descriptions
hgnc			Gene name
TSS			Transcription start site
Strand			Strand corresponding to primary transcript
Upstream CpG			Most upstream CpG site relative to TSS (range considered -2kb to +1kb)
Downstream CpG			Most downstream CpG site relative to TSS (range considered -2kb to +1kb)
Number of fragments			Number of fragments initiating at a Csp61 site within region
Number of CpG sites			Number of CpG sites within the fragmetns that were read
Sum of methylated CpG sites			Total number of methylated CpG sites from reads across fragments within region
(number of significant CpG sites			Number of CpG sites within read regions that were significantly different from counts in blood (eg. for ADCY8, 11,11 and 10 sites in HCT116, HT29 and SW480 respectively out of a potential of 19 CpG sites showed significant methylation relative to blood)
Sigratio			The average number of significantly differential CpG sites across thd three cell lines
Coords			Coodinates of most significant region by lowest p value (most upstream and downstream CpG sites) flanking Csp61 site
most_min_p			For each gene there were 1 or more CSP61 sites that were significant. P value (average of pvalues for each cell type for most significant Csp61 site
			meaned the p values for each cell type (this could be a mean of 2 or 3 cell types))

## Sheet: S7
Table S7. Methylation levels across amplicons as determined by Roche 454 multiplexed amplicon sequencing
Gene	Region	m/10	p/10	Cancer mean	Normal mean	wilcox_bh	Blood	50% mix	Cancer 1	Normal 1	Cancer 2	Normal 2	Cancer 3	Normal 3	Cancer 4	Normal 4	Cancer 5	Normal 5	Cancer 6	Normal 6	Cancer 7	Normal 7	Cancer 8	Normal 8	Cancer 9	Normal 9	Cancer 10	Normal 10
ADAMTS1	Region 1	6	1	44.7	5.1	0.00738801	2	31	57	4	28	10	70	4	69	3	74	3	2	2	1	3	11	3	70	14	65	5
ADAMTS1	Region 2	5	1	39.5	3.8	0.00738801	2	44	68	5	31	15	1	2	68	3	80	1	7	1	2	2	7	1	58	5	73	3
COL1A2	Region 2	5	4	47	21.6	0.00526465	3	37	58	26	29	10	23	15	63	24	74	15	12	19	52	24	40	26	47	26	72	31
COL4A1	Region 1	7	2	50.5	5.7	0.00623404	4	35	60	5	37	1	68	3	66	2	62	2	7	1	56	1	32	1	53	2	64	2
COL4A2	Region 3	2	2	20.4	2	0.00443209	3	34	33	10	3	9	14	3	23	6	61	5	1	2	3	4	5	6	3	7	58	5
COL4A2	Region 4	1	0	14.8	5.7	0.162037	25	52	49	10	4	6	2	5	10	10	55	5	1	3	3	2	7	2	6	7	11	7
COL4A2	Region 5	7	3	63	6.9	0.00443209	9	38	65	8	42	3	89	3	70	8	76	13	23	2	74	10	44	1	72	7	75	14
DLX5	Region 1	7	3	64.1	26.1	0.00526465	12	40	63	28	39	15	76	20	73	29	81	15	85	24	35	32	44	31	69	34	76	33
DLX5	Region 2	8	2	69.2	26.6	0.00443209	10	42	67	29	41	15	81	19	77	27	81	13	81	23	55	36	47	29	79	37	83	38
DLX5	Region 3	6	3	56.6	22	0.00526465	6	43	64	25	30	7	2	16	39	24	78	15	83	16	73	30	37	30	80	30	80	27
EDIL3	Region 1	5	1	46.4	4.5	0.00626274	5	40	72	9	36	4	6	3	81	6	88	2	1	3	2	3	15	1	79	10	84	4
EDIL3	Region 2	4	2	35.1	3.4	0.00815181	9	47	38	8	31	4	5	1	82	1	70	1	1	6	7	3	8	1	53	7	56	2
EDIL3	Region 3	5	1	44.1	5.3	0.00526465	4	41	65	8	34	1	15	3	78	6	78	4	10	3	3	5	18	1	68	16	72	6
EDIL3	Region 4	5	1	37.3	3.4	0.00623404	2	36	56	5	29	2	8	2	64	5	73	3	9	1	2	2	10	2	62	9	60	3
EFEMP	Region 1	7	3	53.5	16	0.00526465	3	51	59	19	29	6	70	8	62	19	64	11	28	11	60	22	38	18	62	24	63	22
EFEMP	Region 2	7	3	60.4	20.9	0.00443209	5	63	70	23	36	8	83	10	74	23	71	16	22	15	66	28	47	26	63	30	72	30
FBN1	Region 3	6	1	45.2	3.7	0.00626274	0	31	70	1	36	2	1	2	81	3	87	2	6	1	0	4	12	4	85	15	74	3
FGF5	Region 1	5	3	57	16.7	0.00648736	4	60	73	18	31	6	66	9	86	17	76	7	45	8	2	25	53	27	50	30	88	20
FGF5	Region 2	5	4	46.8	7.9	0.00648736	2	36	52	7	32	2	66	5	69	6	72	5	36	3	3	14	23	14	50	17	65	6
FGF5	Region 3	4	4	35.6	2.8	0.00621387	1	32	53	3	21	1	30	1	70	4	61	1	20	1	1	4	12	3	26	8	62	2
FGFR2	Region 2	9	1	72.2	57.6	0.0449771	21	49	74	48	37	36	80	76	78	36	79	17	71	72	82	83	60	83	82	77	79	48
FOXB1	Region 1	4	3	37.9	4.3	0.00621387	1	23	57	6	38	3	10	4	66	3	68	4	1	2	15	6	26	2	32	11	66	2
FOXB1	Region 2	5	3	47.8	4.9	0.00526465	2	23	75	8	56	3	8	5	80	2	78	3	5	2	28	7	35	3	35	9	78	7
FOXD2	Region 1	10	0	80.7	24	0.00526465	30	68	87	31	76	31	87	27	92	30	63	22	94	24	82	17	52	13	82	20	92	25
FOXD2	Region 2	6	2	54	9.1	0.00526465	13	43	67	10	33	10	72	6	76	10	78	16	11	5	73	5	19	3	39	18	72	8
FOXF1	Region 1	5	4	47.5	20.3	0.00526465	4	36	58	22	45	8	44	20	62	18	68	11	6	14	62	28	36	24	33	32	61	26
FOXF1	Region 2	5	4	49.4	9.5	0.00526465	3	41	64	7	50	3	57	7	76	6	77	6	5	7	25	16	33	12	33	22	74	9
FOXF1	Region 3	10	0	63.2	35.3	0.00526465	11	39	55	28	51	19	54	28	68	32	78	29	60	33	75	54	60	37	68	47	63	46
GRASP	Region 1	4	2	34.9	14.3	0.00623404	18	52	57	17	58	50	72	10	24	11	14	8	4	5	8	7	28	10	68	16	16	9
GRASP	Region 2	6	3	53.7	2.4	0.00443209	1	40	65	2	36	1	72	2	71	2	69	2	7	1	30	3	50	1	67	6	70	4
GRASP	Region 3	8	2	58.9	40.7	0.00648736	0	27	56	35	34	22	75	41	67	38	66	36	64	45	60	46	40	52	69	46	58	46
IRX1	Region 1	8	2	67	39.7	0.00621387	12	44	67	40	44	13	70	27	73	40	74	30	80	33	75	57	44	45	71	53	72	59
IRX1	Region 2	8	2	67.2	43.2	0.00526465	11	48	66	44	50	18	70	39	74	40	76	27	77	47	70	63	50	59	72	57	67	38
IRX1	Region 3	10	0	72.9	42.9	0.00526465	17	50	74	42	55	17	77	37	78	37	81	27	75	45	76	63	55	60	79	64	79	37
IRX1	Region 4	8	2	62.7	24.9	0.00621387	3	36	57	24	43	8	75	22	66	21	73	9	80	16	67	45	37	39	66	49	63	16
MEIS1	Region 1	1	2	15	1	0.198219	1	47	0	1	35	1	0	0	1	1	44	2	0	1	0	0	1	1	0	1	69	2
MEIS1	Region 2	1	1	15.6	1.7	0.0452992	1	59	3	1	17	1	3	1	2	6	50	1	1	2	1	0	1	1	3	1	75	3
MMP2	Region 1	5	4	46.8	34.8	0.0271779	4	42	38	34	13	33	63	29	62	31	71	29	36	37	54	42	38	32	37	34	56	47
MMP2	Region 3	0	7	27	9.7	0.00623404	3	42	44	11	9	4	23	6	25	9	43	7	1	6	38	14	19	12	39	15	29	13
NPY	Region 1	3	5	41.3	12	0.00443209	1	8	30	15	22	3	59	7	40	16	37	8	63	6	48	11	18	11	52	19	44	24
NPY	Region 2	7	3	73	33.2	0.00526465	5	37	73	40	41	8	81	24	81	35	79	26	82	30	83	41	48	36	81	41	81	51
NPY	Region 3	8	2	63.8	28.8	0.00443209	7	34	57	37	35	7	74	16	72	29	69	22	78	25	70	30	38	33	74	42	71	47
PDX1	Region 1	9	1	68.3	22.1	0.00443209	8	38	67	25	48	5	83	19	77	17	72	16	85	17	39	26	46	26	85	39	81	31
PDX1	Region 2	8	2	72.1	26.2	0.00526465	10	39	78	30	52	7	87	20	80	27	73	20	82	17	59	36	47	28	79	40	84	37
PDX1	Region 3	4	2	69	16.8	0.00526465	5	39	68	19	50	4	78	11	72	16	72	9	77	10	65	23	47	23	80	31	81	22
PPP1R14A	Region 4	4	2	35.4	15.3	0.0973807	9	48	77	14	20	7	8	19	57	9	60	7	2	13	4	27	22	16	25	30	79	11
PPP1R14A	Region 3	2	2	31.5	20.3	0.196308	16	47	74	16	13	7	19	25	13	12	37	15	4	21	13	24	18	27	47	32	77	24
SEPT9	Region 1	9	1	69.7	13.8	0.00443209	0	70	79	17	35	2	74	9	69	15	69	0	84	2	86	27	53	0	81	56	67	10
SDC2	Region 1	6	3	51.4	4	0.00623404	2	41	51	3	42	2	72	4	64	3	73	3	5	5	49	3	26	3	70	10	62	4
SDC2	Region 2	6	2	55.9	3.3	0.00443209	2	37	72	4	31	1	87	5	83	3	78	6	6	0	40	5	12	2	69	4	81	3
SOX21	Region 1	4	5	41.9	6.8	0.00623404	3	17	44	5	25	3	65	9	41	4	56	3	4	4	34	12	27	9	62	17	61	2
SOX21	Region 2	7	2	53.6	10.2	0.00443209	3	29	62	7	39	3	74	8	60	7	70	3	8	5	55	22	37	12	65	28	66	7
SUSD5	Region 2	9	1	71.5	26.6	0.00526465	9	77	71	28	41	4	87	21	81	34	80	26	73	20	73	37	54	37	70	23	85	36
TCF21	Region 1	8	2	65.8	41.2	0.00443209	10	42	65	39	44	22	76	37	67	39	80	36	72	37	66	52	48	46	64	51	76	53
TCF21	Region 2	10	0	79.2	52.9	0.00526465	16	52	78	53	56	21	85	45	85	56	89	47	89	51	79	63	59	64	83	63	89	66
TCF21	Region 3	7	3	63.2	27.8	0.00526465	7	46	65	31	38	7	79	18	73	33	71	17	50	23	68	38	47	34	63	36	78	41
TMEFF2	Region 5	7	3	67.1	13.8	0.00443209	2	43	65	15	47	4	78	10	81	16	84	9	43	9	75	19	46	18	75	22	77	16
ZNF471	Region 1	4	5	44.1	9	0.00621387	8	36	66	19	44	5	24	8	67	11	62	6	40	8	4	9	36	7	37	8	61	9
ZNF471	Region 2	4	5	44.5	9.2	0.00526465	9	47	64	19	42	5	28	10	62	13	70	4	41	5	3	5	37	3	36	13	62	15

## Sheet: S8
Table S8. Methylation frequency of candidate genes as determined by qMSP
Gene	% samples methylated using cut-off of 10% methylation			Number of Tissue Samples			MSP DCt (wbc DNA minus CpGenome)#
	Normal	Adenoma	Cancer	Normal	Adenoma	Cancer
BCAT1	45	90	83	20	10	30	>18.6
COL4A1	7	75	78	14	20	58	>8.7
COL4A2	10	90	100	10	10	10	15.7
EFEMP1	10	80	60	10	10	10	8.5
FOXI2	50		84	10		19	10.4
GRASP	0	70	71	6	20	78	12.3
IKZF1	12	80	82	8	10	28	>24.6
IRF4	10	90	93	10	10	29	>23.9
IRX1	67	78	87	6	9	68	8.2
MAFB	10		67	10		18	11.5
NPY	0	70	72	6	10	67	8.1
PDX1	10	90	90	10	10	10	7
SDC2	17	70	75	6	10	67	10
SLC6A15	0		75	10		20	8.1
SOX21	0	67	82	6	9	67	12.3
ST8SIA1	0		59	10		17	15.6
ZSCAN18	0		50	7		14	13.6
ZNF471	10	20	30	10	10	10	22.5
DLX5	40	90	80	10	10	10	13.5
FGF5	10	90	90	10	10	10	12.2
FOXB1	10	90	70	10	10	10	9.7
FOXF1	10	80	70	10	10	10	10.1
EDIL3	6		0	16		16	5.5
MAMDC2	0	17	38	28	12	16	8.3
EPB4IL3	6		50	16		16	18.2
CA4	5	0	0	22	12	18	7.9
CXCL12	5	17	0	22	12	18	14.2
CFD	32	25	11	22	12	18	6.9
MT1M	0	0	5	22	12	22	11.9
SCNN1B	6		0	16		16	7.1
CHRDL1	44		88	16		16	6.1
ANK2	6		6	16		16	10
Septin9	0	60	87	6	10	68	>23.0

## Sheet: S9
Table S9. Ingenuity Pathway Analysis: cellular location and functional grouping of the gene products.
Gene ID	Location	Type(s)
ADCY8	Plasma Membrane	enzyme
ADCYAP1	Extracellular Space	other
ANGPT2	Extracellular Space	growth factor
AQP1	Plasma Membrane	transporter
BCAT1	Cytoplasm	enzyme
CBX8	Nucleus	other
CCDC48	unknown	other
CMTM2	Extracellular Space	cytokine
CNNM1	Plasma Membrane	other
COL4A1	Extracellular Space	other
COL4A2	Extracellular Space	other
CSMD1	Plasma Membrane	other
CYP24A1	Cytoplasm	enzyme
DLX5	Nucleus	transcription regulator
DMRTA2	Nucleus	transcription regulator
EBF3	Nucleus	other
EFEMP1	Extracellular Space	enzyme
EPB41L3	Plasma Membrane	other
EVX1	Nucleus	transcription regulator
FAT4	unknown	other
FGF5	Extracellular Space	growth factor
FLRT2	Plasma Membrane	other
FOXB1	Nucleus	transcription regulator
FOXD2	Nucleus	transcription regulator
FOXD3	Nucleus	transcription regulator
FOXF1	Nucleus	transcription regulator
FOXI2	Nucleus	transcription regulator
GATA2	Nucleus	transcription regulator
GDNF	Extracellular Space	growth factor
GHSR	Plasma Membrane	G-protein coupled receptor
GRASP	Plasma Membrane	other
GRIA2	Plasma Membrane	ion channel
GSX1	Nucleus	transcription regulator
H19	Cytoplasm	other
HOXA2	Nucleus	transcription regulator
HOXA5	Nucleus	transcription regulator
HSD17B14	Cytoplasm	enzyme
IKZF1	Nucleus	transcription regulator
IRF4	Nucleus	transcription regulator
IRX1	Nucleus	transcription regulator
IRX2	Nucleus	transcription regulator
KRBA1	unknown	other
LHX6	Nucleus	transcription regulator
LOC145845	unknown	other
LPHN3	Plasma Membrane	G-protein coupled receptor
MAFB	Nucleus	other
MIR675	Cytoplasm	microRNA
NEUROD1	Nucleus	transcription regulator
NKX2-2	Nucleus	transcription regulator
NKX2-3	Nucleus	transcription regulator
NKX2-6	Nucleus	transcription regulator
NPY	Extracellular Space	other
ONECUT2	Nucleus	transcription regulator
OTOP1	unknown	other
OTX2	Nucleus	transcription regulator
PAX1	Nucleus	transcription regulator
PDE1B	Cytoplasm	enzyme
PDX1	Nucleus	transcription regulator
PHC2	Nucleus	other
PPYR1	Plasma Membrane	G-protein coupled receptor
SALL1	Nucleus	transcription regulator
SDC2	Plasma Membrane	other
SLC32A1	Plasma Membrane	transporter
SLC6A15	Plasma Membrane	transporter
SNCB	Cytoplasm	other
SOX21	Nucleus	transcription regulator
ST8SIA1	Cytoplasm	enzyme
SUSD5	unknown	other
TRAPPC9	Plasma Membrane	other
ZNF471	Nucleus	other
ZNF582	unknown	other
ZSCAN18	unknown	other

## Sheet: S10
Table S10A. Ingenuity Pathway Analysis: top biological functions
	Category	Functions Annotation	p-Value	Molecules	# Molecules
	Organismal Survival	organismal death	5.92e-12	ADCYAP1,ANGPT2,AQP1,COL4A1,COL4A2,CYP24A1,DLX5,EFEMP1,EPB41L3,EVX1,FAT4,FLRT2,FOXB1,FOXD3,FOXF1,GATA2,GDNF,GRIA2,GSX1,H19,HOXA2,HOXA5,IKZF1,LHX6,MAFB,NEUROD1,NKX2-2,NKX2-3,NPY,OTX2,PDX1,PHC2,SALL1,SLC32A1,SNCB,ST8SIA1	36
	Cellular Development	differentiation of cells	2.69e-10	ADCYAP1,ANGPT2,COL4A1,DLX5,EBF3,FGF5,FOXD3,FOXF1,GATA2,GDNF,GRASP,GSX1,HOXA2,HOXA5,IKZF1,IRF4,LHX6,MAFB,NEUROD1,NKX2-2,NKX2-3,NKX2-6,NPY,ONECUT2,OTX2,PDX1,SALL1,ST8SIA1,TRAPPC9	29
	Digestive System Development and Function	development of gastrointestinal tract	4.9e-09	FOXF1,HOXA5,NEUROD1,NKX2-2,NKX2-3,NKX2-6,PDX1,SALL1	8
	Gene Expression	transcription of DNA	8.89e-09	COL4A2,DLX5,EBF3,EVX1,FOXD3,FOXF1,GATA2,GDNF,GSX1,HOXA2,HOXA5,IKZF1,IRF4,MAFB,NEUROD1,NKX2-2,NKX2-3,NKX2-6,ONECUT2,OTX2,PAX1,PDX1,SALL1,SOX21	24
	Organismal Development	development of endocrine gland	1.1e-08	GATA2,GSX1,HOXA5,NEUROD1,NKX2-2,ONECUT2,PAX1,PDX1	8
	Gene Expression	activation of DNA endogenous promoter	1.33e-08	DLX5,EVX1,FOXD3,FOXF1,GATA2,GDNF,GSX1,HOXA2,HOXA5,IKZF1,IRF4,MAFB,NEUROD1,NKX2-2,NKX2-3,ONECUT2,OTX2,PAX1,PDX1,SALL1	20
	Digestive System Development and Function	development of digestive system	1.8e-08	DLX5,FOXF1,HOXA5,LHX6,NEUROD1,NKX2-2,NKX2-3,NKX2-6,ONECUT2,PDX1,PHC2,SALL1	12
	Gene Expression	transcription of RNA	2.16e-08	CBX8,COL4A2,CYP24A1,DLX5,EBF3,EVX1,FOXD3,FOXF1,GATA2,GDNF,GSX1,HOXA2,HOXA5,IKZF1,IRF4,MAFB,NEUROD1,NKX2-2,NKX2-3,NKX2-6,ONECUT2,OTX2,PAX1,PDX1,SALL1,SOX21	26
	Gene Expression	expression of RNA	8.71e-08	ADCYAP1,CBX8,COL4A2,CYP24A1,DLX5,EBF3,EVX1,FOXD3,FOXF1,GATA2,GDNF,GSX1,HOXA2,HOXA5,IKZF1,IRF4,MAFB,NEUROD1,NKX2-2,NKX2-3,NKX2-6,ONECUT2,OTX2,PAX1,PDX1,SALL1,SOX21	27
	Cellular Development	differentiation of neurons	2.3e-07	ADCYAP1,EBF3,GATA2,GDNF,GRASP,HOXA2,MAFB,NEUROD1,NKX2-2,OTX2,SALL1	11
	Nervous System Development and Function	differentiation of neurons	2.3e-07	ADCYAP1,EBF3,GATA2,GDNF,GRASP,HOXA2,MAFB,NEUROD1,NKX2-2,OTX2,SALL1	11
	Behavior	place preference	3.05e-07	ADCY8,GDNF,GHSR,GRASP,GRIA2	5
	Cellular Development	commitment of cells	5.92e-07	GATA2,GSX1,HOXA2,NEUROD1,NKX2-2,ONECUT2,OTX2	7
	Cellular Growth and Proliferation	proliferation of cells	6.53e-07	ADCYAP1,ANGPT2,AQP1,BCAT1,COL4A1,COL4A2,CYP24A1,DLX5,EFEMP1,EPB41L3,FAT4,FGF5,FOXD2,FOXD3,FOXF1,GATA2,GDNF,GHSR,GRASP,H19,HOXA5,IKZF1,IRF4,NEUROD1,NKX2-3,NKX2-6,NPY,OTX2,PAX1,PDX1,PHC2,SDC2,ST8SIA1,ZSCAN18	34
	Organismal Development	development of ear	1.18e-06	DLX5,HOXA2,MAFB,NEUROD1,OTOP1,OTX2,SALL1	7
	Auditory and Vestibular System Development and Function	development of ear	1.18e-06	DLX5,HOXA2,MAFB,NEUROD1,OTOP1,OTX2,SALL1	7
	Embryonic Development	development of ear	1.18e-06	DLX5,HOXA2,MAFB,NEUROD1,OTOP1,OTX2,SALL1	7
	Organ Development	development of ear	1.18e-06	DLX5,HOXA2,MAFB,NEUROD1,OTOP1,OTX2,SALL1	7
	Tissue Development	development of ear	1.18e-06	DLX5,HOXA2,MAFB,NEUROD1,OTOP1,OTX2,SALL1	7
	Tissue Morphology	abnormal morphology of embryonic tissue	1.42e-06	COL4A1,DLX5,EVX1,FOXD3,FOXF1,GDNF,HOXA2,HOXA5,OTX2,PAX1,PDX1,PHC2,SALL1	13
	Organismal Development	size of body	1.64e-06	ADCY8,AQP1,CYP24A1,DLX5,EFEMP1,FAT4,FOXB1,GHSR,GRIA2,GSX1,H19,IKZF1,NEUROD1,NPY4R,PDX1,SNCB	16
	Digestive System Development and Function	development of pancreas	2.63e-06	FOXF1,NEUROD1,NKX2-2,ONECUT2,PDX1	5
	Organismal Development	development of pancreas	2.63e-06	FOXF1,NEUROD1,NKX2-2,ONECUT2,PDX1	5
	Embryonic Development	development of pancreas	2.63e-06	FOXF1,NEUROD1,NKX2-2,ONECUT2,PDX1	5
	Organ Development	development of pancreas	2.63e-06	FOXF1,NEUROD1,NKX2-2,ONECUT2,PDX1	5
	Tissue Development	development of pancreas	2.63e-06	FOXF1,NEUROD1,NKX2-2,ONECUT2,PDX1	5
	Endocrine System Development and Function	development of pancreas	2.63e-06	FOXF1,NEUROD1,NKX2-2,ONECUT2,PDX1	5
	Cellular Development	differentiation of islet cells	2.87e-06	NEUROD1,NKX2-2,PDX1	3
	Endocrine System Development and Function	differentiation of islet cells	2.87e-06	NEUROD1,NKX2-2,PDX1	3
Table S10B. Ingenuity Pathway Analysis: top disease functions
	Category	Functions Annotation	p-Value	Molecules	# Molecules
	Cancer	metastatic colorectal cancer	1.67E-05	COL4A1,COL4A2,EFEMP1,EPB41L3,FLRT2,FOXF1,MAFB	7
	Gastrointestinal Disease	metastatic colorectal cancer	1.67E-05	COL4A1,COL4A2,EFEMP1,EPB41L3,FLRT2,FOXF1,MAFB	7
	Neurological Disease	porencephaly	1.77E-05	COL4A1,COL4A2	2
	Cellular Movement	cell movement of neuroblastoma cell lines	7.85E-05	ANGPT2,GDNF,NEUROD1	3
	Gastrointestinal Disease	Beckwith-Wiedemann syndrome	2.62E-04	H19,mir-675	2
	Developmental Disorder	Beckwith-Wiedemann syndrome	2.62E-04	H19,mir-675	2
	Endocrine System Disorders	Beckwith-Wiedemann syndrome	2.62E-04	H19,mir-675	2
	Hereditary Disorder	Beckwith-Wiedemann syndrome	2.62E-04	H19,mir-675	2
	Reproductive System Disease	Beckwith-Wiedemann syndrome	2.62E-04	H19,mir-675	2
	Developmental Disorder	growth hormone deficiency	2.62E-04	GHSR,OTX2	2
	Endocrine System Disorders	growth hormone deficiency	2.62E-04	GHSR,OTX2	2
	Lymphoid Tissue Structure and Development	quantity of lymphatic system cells	4.86E-04	GATA2,NPY	2
	Tissue Morphology	quantity of lymphatic system cells	4.86E-04	GATA2,NPY	2
	Cardiovascular System Development and Function	development of cardiovascular system	5.89E-04	ANGPT2,AQP1,COL4A1,COL4A2,FOXF1,GATA2,HOXA5,SALL1	8
	Gene Expression	transcription of RNA	1.02E-03	CBX8,DLX5,EVX1,FOXD3,FOXF1,GATA2,GDNF,GSX1,HOXA5,IRF4,NEUROD1,NKX2-6,PAX1,PDX1,SALL1	15
Table S10C. Ingenuity Pathway Analysis: top gene networks (genes from list highlighted in red)
ID	Molecules in Network	Score	Focus Molecules	Top Functions
1	BCAT1, CBX4, CBX8, COL8A1, CYP24A1, DCT, DMRTA2, EPB41L3, EVX1, Focal adhesion kinase, FOS, FOXD3, Hdac, HOXA2, LPHN3, MAFB, Mek, MYC, MYCBP2, NANOG, NEUROD1, NEUROG3, NKX2-2, NKX2-3, OTX2, PDX1, PHC2, PPP1R1A, PTPRO, SBDS, SLC25A3, SLC6A15, SUZ12, YWHAG, ZNF217	32	17	Gene Expression, Cellular Development, Endocrine System Development and Function
2	AKAP13, APP, AQP1, ARF6, BMX, CLDN3, CLDN4, CNKSR1, CNNM1, COL4A1, COL4A2, CX3CL1, EFEMP1, estrogen receptor, FBLN2, FGF5, FOXF1, GDNF, GHSR, GRASP, IL25, IL36A, IL36G, Jnk, KSR2, MMP2, NFkB (complex), NOD1, PELI2,PELI3, S100A12, TAC4, TACR1, TIMP3, VEGFA	16	10	Cellular Movement, Cardiovascular System Development and Function, Tissue Development
3	ADCYAP1, AMOTL2, ANGPT2, ATP2B1, CDC42EP4, DLEU1, DLX5, DUT, E2F1, ERK, FSH, GATA2, GBP1, H19, HOXA5, IKZF1, IRF4, KIF23, KSR1, LAMA3, LSS, MAP4K4, MT1L, NEDD8, PPAP2A, PPP1R13B, SCO2, SDC2, SEMA3C, SH3BP4, SQLE, TNF, TP53,UBQLN2, VIPR1	14	9	Cell Death and Survival, Lymphoid Tissue Structure and Development, Tissue Morphology

[truncated: 1 more sheets: S11]
